# Supplementary material for: Using Gesture and Speech to Control Surgical Lighting Systems: Mixed Methods Study
Source: JMIR Hum Factors. 2025 May 12;12:e70628. doi: 10.2196/70628 (PMC12107204; doi:10.2196/70628)
Supplement: Multimedia Appendix 1 [file humanfactors_v12i1e70628_app1.zip]

Archive with 48 entries (46 files):
- Figures/
- __MACOSX/._Figures
- Figures/VROPRoom.png
- __MACOSX/Figures/._VROPRoom.png
- Figures/Intensity.png
- __MACOSX/Figures/._Intensity.png
- Figures/2ndFocusGroup2.jpg
- __MACOSX/Figures/._2ndFocusGroup2.jpg
- Figures/.DS_Store
- __MACOSX/Figures/._.DS_Store
- Figures/1stFocusGroup.png
- __MACOSX/Figures/._1stFocusGroup.png
- Figures/Position.png
- __MACOSX/Figures/._Position.png
- Figures/1stFocusGroup.jpg
- __MACOSX/Figures/._1stFocusGroup.jpg
- Figures/ceilingLights.jpg
- __MACOSX/Figures/._ceilingLights.jpg
- Figures/Interactions_BarChart.jpg
- __MACOSX/Figures/._Interactions_BarChart.jpg
- Figures/MainStudySetup2.jpg
- __MACOSX/Figures/._MainStudySetup2.jpg
- Figures/SmartOT_Sketch.jpg
- __MACOSX/Figures/._SmartOT_Sketch.jpg
- Figures/ConceptAnimation3.png
- __MACOSX/Figures/._ConceptAnimation3.png
- Figures/Hands/
- __MACOSX/Figures/._Hands
- Figures/2ndFocusGroup.jpg
- __MACOSX/Figures/._2ndFocusGroup.jpg
- Figures/visuellesFeedbacksystem2.png
- __MACOSX/Figures/._visuellesFeedbacksystem2.png
- Figures/Hands/Ok.png
- __MACOSX/Figures/Hands/._Ok.png
- Figures/Hands/Fist.png
- __MACOSX/Figures/Hands/._Fist.png
- Figures/Hands/L.png
- __MACOSX/Figures/Hands/._L.png
- Figures/Hands/LLeft.png
- __MACOSX/Figures/Hands/._LLeft.png
- Figures/Hands/FistLeft.png
- __MACOSX/Figures/Hands/._FistLeft.png
- Figures/Hands/OpenHand.png
- __MACOSX/Figures/Hands/._OpenHand.png
- Figures/Hands/OpenHandLeft.png
- __MACOSX/Figures/Hands/._OpenHandLeft.png
- Figures/Hands/Peace.png
- __MACOSX/Figures/Hands/._Peace.png
